# Supplementary material for: Rhesus macaques model human Mayaro virus disease and transmit to Aedes aegypti mosquitoes
Source: PLoS Negl Trop Dis. 2025 Oct 29;19(10):e0013061. doi: 10.1371/journal.pntd.0013061 (PMC12582505; doi:10.1371/journal.pntd.0013061)
Supplement: S1 File — (XLSX) [file pntd.0013061.s006.xlsx]

## Sheet: Figure 1A
NHP ID ->	1		2		5		6		8		12		4		10		3		7		9		11
Days Post Inoculation (DPI)
0	8	8	8	8	8	8	8	8	8	8	8	8	8	8	8	8	8	8	8	8	8	8	8	8
1	560000	208000	1120000	1040000	88000	88000	4800	10400	240000	80000	240	80	7200	9600	224	240	72000	16000	1600	1600	240	80	112	112
2	192000	560000	480000	960000	7200	40000	16000	5600	32000	24000	2400	5600	6400	56000	5600	2400	25600	13600	2400	1360	240	320	640	640
3	72	80	6400	8800	16	48	32	16	240	80	560	400	160	56	64	32	8	8	160	128	104	112	72	48
4	8	8	8	8	8	8	8	8	8	8	8	8	8	8	8	8	8	8	8	8	8	8	8	8
5	8	8	8	8	8	8	8	8	8	8	8	8	8	8	8	8	8	8	8	8	8	8	8	8
6	8	8	8	8	8	8	8	8	8	8	8	8	8	8	8	8	8	8	8	8	8	8	8	8
7	8	8	8	8	8	8	8	8	8	8	8	8	8	8	8	8	8	8	8	8	8	8	8	8
10	8	8	8	8	8	8	8	8	8	8	8	8	8	8	8	8	8	8	8	8	8	8	8	8
12			8	8	8	8							8	8					8	8	8	8	8	8

## Sheet: Figure 1B
NHP ID	107 PFU SC
5	111648
6	18440
7	3640
8	188176
	107 PFU IV
1	760092
2	1807616
3	63624
4	39724
	103 PFU SC
9	564
11	828
10	4296
12	4696

## Sheet: Figure 1C
NHP ID ->	1			2			5			6			3			10			7			9			11			4			12			8
DPI
0	9999	9999	9999	9999	9999	9999	9999	9999	9999	9999	9999	9999	9999	9999	9999	9999	9999	9999	9999	9999	9999	9999	9999	9999	9999	9999	9999	9999	9999	9999	9999	9999	9999	9999	9999	9999
1	5.61512e+06	4.34841e+06	860290	1.23443e+07	1.39269e+07	1.3655e+06	1.84529e+06	2.88691e+06	3.18912e+06	1.21959e+07	6.45846e+06	4.23154e+06	25000000	26000000	23000000	2048925	1653428	2203789	18000000	22000000	18000000	103977	9999	109457	1.81934e+06	2.26563e+06	1.8387e+06	3.60662e+08	3.4366e+08	5.52821e+08	2.88116e+06	2.45864e+06	2.18896e+06	516981879	5.09545e+08	9.0294e+08
2	2.22751e+08	1.89397e+08	2.50996e+08	7.73311e+06	1.05242e+07	9.85335e+06	1.5134e+07	1.34418e+07	1.47348e+07	2.6219e+07	2.05745e+07	2.3351e+07	97000000	94000000	99000000	7654043	9254765	12000000	33000000	29000000	31000000	8598048	9829890	12000000	1.92551e+07	1.35625e+07	1.26223e+07	6.05021e+08	5.60163e+08	7.90914e+08	1.8987e+08	1.34142e+08	6.5846e+07	4.85005e+08	4.96823e+08	9999
3	247132	130820	14047.7	651932	839049	588911	37082.9	35228	23204.2	293718	455635	328400	390583	110515	9999	9999	9999	9999	304223	798541	679024	964381	1055551	935490	8.09603e+06	6.6794e+06	6.48834e+06	1.21256e+07	1.21849e+07	1.13968e+07	2.29373e+07	2.05727e+07	8.5687e+06	9.09683e+06	8.76754e+06	8.7385e+06
4	13788	9999	11383.1	9999	9999	9999	9999	9999	9999	9999	9999	9999	9999	9999	9999	9999	9999	9999	9999	9999	9999	9999	9999	9999	9999	9999	9999	181787	201057	106086	41922.6	69233.2	9999	126135	9999	76597.9
5	9999	9999	9999	9999	9999	9999	9999	9999	9999	9999	9999	9999	9999	9999	9999	9999	9999	9999	9999	9999	9999	9999	9999	9999	9999	9999	9999	9999	9999	9999	9999	9999	9999	9999	9999	9999
6	9999	9999	9999	9999	9999	9999	9999	9999	9999	9999	9999	9999	9999	9999	9999	9999	9999	9999	9999	9999	9999	9999	9999	9999	9999	9999	9999	9999	9999	9999	9999	9999	9999	9999	9999	9999
7	9999	9999	9999	9999	9999	9999	9999	9999	9999	9999	9999	9999	9999	9999	9999	9999	9999	9999	9999	9999	9999	9999	9999	9999	9999	9999	9999	9999	9999	9999	9999	9999	9999	9999	9999	9999
10	9999	9999	9999	9999	9999	9999	9999	9999	9999	9999	9999	9999	9999	9999	9999	9999	9999	9999	9999	9999	9999	9999	9999	9999	9999	9999	9999	9999	9999	9999	9999	9999	9999	9999	9999	9999
12				9999	9999	9999	9999	9999	9999										9999	9999	9999	9999	9999	9999	9999	9999	9999	9999	9999	9999

## Sheet: Figure 1D
NHP ID	107 PFU SC
5	17199122
6	31439353
7	51017254
8	979433867
	107 PFU IV
1	224858516
2	19365733
3	121573692
4	1083225794
	103 PFU SC
10	11684975
9	11292255
11	24299103
12	149921921

## Sheet: Figure 2A
NHP		PRNT80
1		80
2		160
3		160
4		160
5		80
6		1280
7		80
8		80
9		160
10		80
11		160
12		160

## Sheet: Figure 2B
Tissue	107 SC				107 IV				103 SC
	5	6	7	8	1	2	3	4	9	10	11	12
Cerebellum	3500	3500	257000	3500	3500	3500	3500	3500	660000	399000	3500	3500
CSF	10046	3500	6.93972e+06	3500	3500	1.14075e+06	3500	3500	589820	4.27492e+06	2.16132e+06	3500
Q. Muscle	3500	366000	4180000	86600	3670000	5210000	122000	4360	2130000	2770000000	13300	3500
Q. Tendon	3500	1010000000	18900000	141000	62100	1530000	6640	80500	9900000	11300000	16400	3500
Testes	10000000	1150000	729000		281000	26500000	815000		378000	4850000	3500
Ovaries				382000				2070000				3500

## Sheet: Figure 2C
Tissue	107 SC				107 IV				103 SC
	5	6	7	8	1	2	3	4	9	10	11	12
Ankle JC	39700	754000	40400000	138000	8430	151000000	49200	3500	134000000	114000000	10500	118000
Stifle JC	3500	3500	82100000	1010000	16100	3500	3500	22100	315000000	74200000	19900	3500
Wrist JC	3500	185000	21600000	2210000	265000	10200000	124000	8360	171000000	35000000	207000	3500
Skin Inoc. Site	806000000	10400	491000	196000000	3500	3500	23700	3500	22200000	70300000	26900	317000
Arm Skin	4390000	3500	3960000	3550000	5940	15900000	10900	3500	5650000	9900	3500	1910000

## Sheet: Figure 2D
Tissue	107 SC				107 IV				103 SC
	5	6	7	8	1	2	3	4	9	10	11	12
Axillary LN	335000	1270000	4910000	303000000	3470000	6820000000	54900000	218000000	285000000	12400000	15600	7250000
Inguinal LN	1490000000	3940000	2780000000	346000000	40600000	331000000	18900000	26900000	155000000	4890000	1570000	3280000
Spleen	5120000000	81000000	7640000000	1790000000	94600000	16800000000	30900000	29100000	74200000	131000000	904000	14400000
Heart	3500	3500	3500	236000	3500	1430000	3500	3500	176000000	3500	6310	3500
Liver	870000	11100	39700000	41500000	3500	11600000	3500	15300	10200000000	2260000000	3500	1260000

## Sheet: Figure 3
Tissue	107 SC				107 IV				103 SC
	5	6	7	8	1	2	3	4	9	10	11	12
Cerebellum	3500	3500	257000	3500	3500	3500	3500	3500	660000	399000	3500	3500
CSF	10046	3500	6.93972e+06	3500	3500	1.14075e+06	3500	3500	589820	4.27492e+06	2.16132e+06	3500
Q. Muscle	3500	366000	4180000	86600	3670000	5210000	122000	4360	2130000	2770000000	13300	3500
Q. Tendon	3500	1010000000	18900000	141000	62100	1530000	6640	80500	9900000	11300000	16400	3500
Testes	10000000	1150000	729000		281000	26500000	815000		378000	4850000	3500
Ovaries				382000				2070000				3500
	107 SC				107 IV				103 SC
	5	6	7	8	1	2	3	4	9	10	11	12
Ankle JC	39700	754000	40400000	138000	8430	151000000	49200	3500	134000000	114000000	10500	118000
Stifle JC	3500	3500	82100000	1010000	16100	3500	3500	22100	315000000	74200000	19900	3500
Wrist JC	3500	185000	21600000	2210000	265000	10200000	124000	8360	171000000	35000000	207000	3500
Skin Inoc. Site	806000000	10400	491000	196000000	3500	3500	23700	3500	22200000	70300000	26900	317000
Arm Skin	4390000	3500	3960000	3550000	5940	15900000	10900	3500	5650000	9900	3500	1910000
	107 SC				107 IV				103 SC
	5	6	7	8	1	2	3	4	9	10	11	12
Axillary LN	335000	1270000	4910000	303000000	3470000	6820000000	54900000	218000000	285000000	12400000	15600	7250000
Inguinal LN	1490000000	3940000	2780000000	346000000	40600000	331000000	18900000	26900000	155000000	4890000	1570000	3280000
Spleen	5120000000	81000000	7640000000	1790000000	94600000	16800000000	30900000	29100000	74200000	131000000	904000	14400000
Heart	3500	3500	3500	236000	3500	1430000	3500	3500	176000000	3500	6310	3500
Liver	870000	11100	39700000	41500000	3500	11600000	3500	15300	10200000000	2260000000	3500	1260000

## Sheet: Figure 4A
	Joint Pathology Score		Muscle Pathology Score		Joint + Muscle Pathology Score
NHP ID	7 log10 SC		7 log10 SC		7 log10 SC
8	11		7		18
5	9		3		12
6	12		4		16
7	10		4		14
	7 log10 IV		7 log10 IV		7 log10 IV
1	10		2		12
2	14		10		24
3	13		8		21
4	6		2		8
	3 log10 SC		3 log10 SC		3 log10 SC
12	10		2		12
11	11		5		16
10	13		1		14
9	10		1		11

[truncated: 12 more sheets: Figure 5B, Figure 5C, Figure 6A, Figure 6B, Figure 6C, Figure 6D, Figure 6E, Figure 7A, Figure 7B, Supplemental Figure 1 , Supplemental Figure 2B, Supplemental Figure 2A]
